# Supplementary material for: Temporal Patterns of Larval Fish Occurrence in a Large Subtropical River
Source: PLoS One. 2016 Jan 13;11(1):e0146441. doi: 10.1371/journal.pone.0146441 (PMC4712017; doi:10.1371/journal.pone.0146441)
Supplement: S1 Table — (XLSX) [file pone.0146441.s001.xlsx]

## Sheet: larvae.ym
Year	Month	Mylopharyngodon piceus	Ctenopharyngodon idella	Hypophthalmichthys molitrix	Hypophthalmichthys nobilis	Megalobrama terminalis	Squaliobarbus curriculus	Xenocypris davidi	Cirrhinus molitorella	Parabramis pekinensis	Cyprinus carpio	Squalidus argentatus	Hemiculter leuscisculus	Elopichthys bambusa	Ochtobius elongatus	Siniperca scherzeri	Sinibotia robusta	Salanx reevesii	Rhinogobius giurinus	Pseudolaubuca sinensis	Oreochromis mossambicus	MaxTem(℃)	MinTem(℃)	AveTem(℃)	AveWaterTem(℃)	Relative.humidity(%)	Precipitation(mm)	Pressure(hPa)	discharge	pH	DO(mg/L)	COD.Mn(mg/L)	NH3.N(mg/L)
2006	1	0	0	0	0	0	0	0	0	0	0	0	0	0	0	0	0	8.89	0.06	0	0	20.4	16.2	18.3	19.1	79	0	1017	1490	7.59	8.74	1.45	0.27
2006	2	0	0	0	0	0	0	0	0	0	0	0	0	0	0	0	0	35.41	0.34	0	0	19.9	15.3	17.6	18.6	66	5	1021	1170	7.68	8.62	1.58	0.25
2006	3	0	0	0	0	0.06	0	0.12	0	0	0.32	0	0	0	0	0	0	0.09	0.23	0	0	22.2	19.2	20.7	21.3	97	2	1014	2960	7.68	7.66	1.8	0.25
2006	4	0	0	0	0	6.47	0.05	9.88	0	0	0.3	1.06	0.86	0.01	0	0	0	0.22	1.47	0	0	28.2	21.7	25	23.8	79	2	1012	3388	7.51	7.14	1.37	0.29
2006	5	0	2.38	0.81	0.26	8.09	7.23	25.43	3.12	0.39	0.57	2.19	5.93	3.01	0.09	0.12	0.16	0.16	0.39	0.18	0.02	28.4	22.9	25.6	24.9	79	8	1010	6000	7.42	6.87	1.64	0.29
2006	6	0.23	2.12	0.33	0.86	16.27	2.96	27.29	6.3	0.33	0	0.65	5.66	0.28	0.09	0.03	0.23	0	0.03	0.17	0	32.1	25	28.6	27.1	83	11	1006	14660	7.39	6.81	1.94	0.36
2006	7	0	1.95	1.02	2.03	44.78	23.91	23.72	1.13	4.35	0.11	0.34	3.46	0.76	0.08	0.17	0.17	0	0.24	4.57	0.02	33.1	26.7	29.9	29.1	81	10	1003	14050	7.59	6.47	2.46	0.28
2006	8	0.24	5.3	8.41	2.2	85.82	86.83	49.22	14.11	2.04	0.16	4.47	10.34	0	0.16	1.55	0.93	0	0.46	5.22	0	32.5	26	29.2	28.3	82	5	1005	15143	7.7	6.14	2.21	0.29
2006	9	0	0.24	1.94	0.04	34.04	93.5	5.41	1.17	2.12	0	0.91	6.43	0	0	0.48	0.16	0.06	1.67	2.6	0	30.9	24.3	27.6	26.4	75	2	1010	6049	7.63	6.75	1.53	0.29
2006	10	0	0	0	0.01	0.35	6.48	0.04	0	0	0	0.03	0.31	0	0	0	0	0.45	7.41	1.09	0	30.2	23.8	27	25.8	73	0	1015	2661	7.52	7.32	1.89	0.28
2006	11	0	0	0	0	0	0.02	0	0	0	0	0	0	0	0	0	0	0.44	0.23	0.21	0	25.5	18.6	22.1	21	71	2	1016	2493	7.43	8.08	2.58	0.24
2006	12	0	0	0	0	0	0	0	0	0	0	0	0	0	0	0	0	0.11	0.01	0	0	20.7	12.9	16.8	17.6	61	1	1022	2146	7.44	8.23	2.06	0.34
2007	3	0	0	0	0	0	0	0	0	0	0.04	0	0	0	0	0	0	0.13	0.01	0	0	25.2	20.2	22.7	22.2	85	0	1013	2540	7.22	8.6	1.8	0.32
2007	4	0	0	0	0	1.73	0.37	7.65	0.59	0	0	0.07	10.5	0.13	0	0	0	0.08	0.19	0	0	24.4	18.4	21.4	21.1	79	3	1015	2852	7.09	7.42	2.35	0.41
2007	5	0.1	0.06	0.02	0	4.11	1.46	23.84	1.62	0.05	0.1	0.12	18.69	0.94	0	0.01	0.04	0.08	1.32	0.58	0	31.4	23.1	27.2	25	70	5	1010	5172	7.12	7.52	1.68	0.32
2007	6	2.84	1.06	4.47	0.98	94.46	55.21	40.75	83.5	10.53	0.33	1.03	26.98	1.45	0.51	0.78	0.24	6.4	1.38	9.51	0.1	32.8	25.9	29.3	28.1	81	9	1005	13421	7.21	7.19	1.98	0.26
2007	7	6.53	2.03	5.21	0.28	313.18	129.93	158.78	53.23	10.54	0	4.17	36.85	2.56	0	0.08	3.7	0.22	0.71	4.91	0	34.3	26.7	30.5	29.1	71	3	1006	8618	7.61	7.18	2.03	0.34
2007	8	0.42	1.29	9.44	0.42	110.38	206.71	58.88	38.51	5.46	0	1.01	7.61	0.38	0	0.69	0.86	0.22	0.67	2.78	0	33.2	26.2	29.7	28.4	75	7	1004	8001	7.26	7.01	1.46	0.37
2007	9	0.06	0.49	3.53	0.08	0.84	118.46	44.96	10.66	3.81	0	0.6	11	0	0	0.27	2.76	0.15	0.5	3.08	0	31.3	25	28.2	27.1	70	3	1008	8547	7.38	8.92	1.34	0.25
2007	10	0	0	0	0	0.09	12.17	0.23	0	0.87	0	1.03	0.33	0	0	0	0.11	0.37	8.02	2.39	0	28.9	21.8	25.3	23.8	63	0	1015	3641	7.4	8.8	1.31	0.33
2007	11	0	0	0	0	0.03	0.59	0	0	0	0	0	0	0	0	0	0	0.63	2.82	0.04	0	25.1	17.1	21.1	19.8	55	0	1109	1905	7.49	8.02	1.41	0.43
2007	12	0	0	0	0	0	0	0	0	0	0	0	0	0	0	0	0	0.81	0.22	0	0	20.8	14.8	17.8	18.4	66	1	1019	1728	7.66	8.36	1.83	0.49
2008	2	0	0	0	0	0	0	0	0	0	0	0	0	0	0	0	0	0.02	0	0	0	16.3	11.7	14	16.8	65	1	1022	1753	7.76	7.98	2.75	0.41
2008	3	0	0	0	0	0	0	0	0	0	0.16	0	0	0	0	0	0	0.12	0.04	0	0	23.3	16.9	20.1	19.7	73	4	1016	2628	7.43	7.12	2.25	0.4
2008	4	0	0	0.01	0	2.07	0.01	2.08	0.01	0	0.12	0.4	1.42	0.07	0	0	0	0.08	0.49	0	0	25.2	20.9	23.1	22.8	82	7	1012	4142	7.41	6.74	1.62	0.24
2008	5	1.57	3.94	2.65	0.83	5.68	30.82	9.23	7.92	0.2	0.31	10.62	7.8	3.2	0.38	0.14	0.3	0.54	2.6	0.18	0	28	22.6	25.3	24.3	83	18	1009	7334	7.45	6.56	1.7	0.31
2008	6	0.64	2.94	7.47	0.41	24.74	106.44	47.49	35.97	4.84	0.74	13.82	37.26	3.2	0.79	1.69	4.23	6.92	0.96	4.94	0.05	30.2	25.1	27.6	26.8	87	31	1006	16370	7.39	6.67	2.43	0.38
2008	7	0.76	6.31	19.15	4.43	67.87	155.26	29.54	12.09	10.91	0.01	7.84	6.26	2.33	0	0.82	14.83	0.37	0.34	4.91	0	32.9	25.8	29.4	27.7	78	5	1005	14631	7.93	6.57	1.55	0.28
2008	8	0	1.18	21.41	0.12	49.98	210.04	34.13	17.42	2.33	0	3.22	3.15	0	0	1.38	17.15	0	1.03	7.96	0.06	33.2	25.8	29.5	27.6	75	6	1006	11133	7.92	6.63	1.84	0.3
2008	9	0	0.04	1.34	0	4.04	121.39	3.07	15.46	0.63	0	5.86	1.23	0	0	0.57	4.26	0	2.14	12.08	0.1	33	25.4	29.2	27.3	72	5	1008	8572	7.68	7	1.8	0.28
2008	10	0.02	0.07	5.97	0	1.05	50.25	6.75	14.88	0	0	0.68	0.01	0	0	0.16	14.04	0.02	3.24	1.93	0.02	29.2	23.1	26.2	24.7	70	3	1014	7048	7.5	7	2.1	0.34
2008	11	0	0	0	0	0	0.09	0	0	0	0	0.01	0	0	0	0.01	0.13	0.06	0.12	0.06	0	24	17.2	20.6	20.1	63	1	1019	10699	7.22	7.8	1.95	0.39
2008	12	0	0	0	0	0	0	0	0	0	0	0	0	0	0	0	0	0.2	0	0	0	20.2	12.5	16.4	17.2	59	1	1021	4083	7.75	7.94	1.8	0.29
2009	1	0	0	0	0	0	0	0	0	0	0	0	0	0	0	0	0	0.12	0.01	0	0	17	9.6	13.3	16.4	59	0	1023	2695	7.7	7.94	1.47	0.41
2009	2	0	0	0	0	0	0	0	0	0	0.27	0	0	0	0	0	0	0.18	0.06	0	0	24.7	17.9	21.3	20.4	76	0	1015	2476	7.15	7.31	1.14	0.28
2009	3	0	0	0	0	0	0	0	0	0	0.03	0	0	0	0	0	0	0.38	0.42	0	0	20.7	15.9	18.3	19.3	82	3	1015	3157	7.31	6.87	1.57	0.25
2009	4	0.03	0.12	0.1	0.02	2.65	0	0.17	0.15	0	0.23	1.61	0.51	0.28	0	0	0.18	0.37	0.8	0	0	25	19.5	22.3	21.5	79	3	1012	4154	7.59	6.54	1.54	0.24
2009	5	0.71	1.33	1.53	0.84	4.53	6.88	11.03	6.52	0.29	0.02	2.29	3.24	0.69	0.68	0.04	8.24	0.4	2.03	0.25	0.02	29	23.1	26	24.7	76	8	1010	8801	7.56	6.64	1.33	0.26
2009	6	1.29	3.47	7.41	1.23	26.97	105.76	27.49	72.38	1.45	0	11.09	10.26	2.01	1.09	0.81	14.33	0.08	0.22	1.01	0	32.2	25.2	28.7	27	78	4	1004	10846	7.54	6.85	1.57	0.36
2009	7	1.21	1.62	11.36	2.64	21.68	112.61	12.98	0.97	1.84	0	3.39	6.26	0.62	0.21	0.9	3.03	0	0.15	5.5	0	33.2	26.5	29.9	28.5	75	5	1004	13721	7.56	6.73	1.92	0.39
2009	8	0.71	2.38	2.96	1.37	107.33	195.02	12.01	6.9	3.18	0	3.91	9.58	0	0	0.25	2.26	0	3.94	2.45	0	34.1	26.6	30.3	28.6	70	3	1004	7676	7.66	6.69	2.13	0.42
2009	9	0.02	0	0.3	0	12.83	39.46	1.75	0	0.86	0	2.95	2.91	0	0	0.02	0.03	0.12	14.04	1.22	0	33	26.4	29.7	28.4	70	1	1008	3016	7.39	6.69	1.5	0.4
2009	10	0	0	0	0	0.44	1.84	0.15	0	0.07	0	0.28	0.23	0	0	0	0	2.68	11.84	0.02	0	29.8	22.7	26.3	24.4	62	3	1013	1380	7.69	7.19	1.3	0.42
2009	11	0	0	0	0	0	0	0	0	0	0	0	0	0	0	0	0	1.36	1.69	0	0	21.8	15	18.4	19	65	2	1019	1170	7.8	8.14	1.47	0.49
2009	12	0	0	0	0	0	0	0	0	0	0	0	0	0	0	0	0	0.75	0.01	0	0	18.3	13.6	16	17.8	70	4	1020	1170	7.59	8.42	2.2	0.36
2010	1	0	0	0	0	0	0	0	0	0	0	0	0	0	0	0	0	0.12	0.1	0	0	17.1	12.2	14.7	17.2	77	1	1022	2331	7.56	8.33	2.49	0.21
2010	2	0	0	0	0	0	0	0	0	0	0	0	0	0	0	0	0	0.14	0.02	0	0	20.8	17.2	19	19.9	91	3	1015	2326	7.54	7.63	2.68	0.2
2010	3	0	0	0	0	0	0	0	0	0	0.02	0	0	0	0	0	0	0.24	0.12	0	0	22.4	16.3	19.4	20	70	0	1017	1192	7.73	7.97	2.26	0.28
2010	4	0	0	0	0	0.08	0	2.93	0	0	0.15	0.1	0.19	0	0	0.01	0	0.3	0.46	0	0	21.9	17.8	19.9	20.4	87	6	1015	2763	7.79	7.3	1.93	0.27
2010	5	0.3	1.31	1.79	0.33	10.32	25.93	8.16	1.46	0.44	0.01	5.84	11.75	1.5	0.05	0.04	0.35	0.22	0.26	0.27	0	29.7	23.3	26.5	24.9	79	7	1008	6737	7.6	6.86	2.31	0.24
2010	6	2.82	8.57	14.64	3.76	41.82	42.49	229.39	41.17	0.3	0	25.02	5.8	1.15	2.91	0.99	17.39	0.23	0.03	0.22	0	29.8	24.7	27.2	26.2	84	11	1007	17578	7.75	6.34	2.06	0.3
2010	7	0.51	0.88	3.05	0.8	27.22	99.2	8.01	20.31	4.39	0	10.66	14.61	0.59	0	0.31	1.37	0	0.08	2.92	0.02	33.8	26.6	30.2	28.2	77	4	1007	10633	8.11	6.22	1.64	0.26
2010	8	0	0.08	0.23	0	21.53	55.6	2.1	0.04	1.99	0	2.32	3.72	0	0	0.19	0.13	0.03	0.61	0.14	0	33.3	25.7	29.5	27	77	1	1008	7646	8.1	6.17	2.22	0.3
2010	9	0	0	0	0	14.86	63.7	0.66	2.92	0.68	0	5.1	2.8	0	0	0.09	0.12	0.1	2.48	0.42	0.02	31.2	24.9	28.1	26.4	79	7	1008	5448	8.05	6.74	1.95	0.36
2010	10	0	0	0	0	0.17	12.28	1.13	0.02	0.01	0	0.47	0.05	0	0	0	0.07	0	0.16	0.08	0	27.3	21.5	24.4	23	64	4	1014	4829	8.19	7.26	1.81	0.37
2010	11	0	0	0	0	0	0.04	0	0	0	0	0.08	0	0	0	0	0	0.05	0.81	0	0	25.1	16.5	20.8	19.4	58	0	1018	3020	8.26	8.29	1.76	0.29
2011	1	0	0	0	0	0	0	0	0	0	0	0	0	0	0	0	0	0.06	0	0	0	12.7	6.9	9.8	15.8	61	1	1023	2349	8.26	9.92	1.96	0.29
2011	2	0	0	0	0	0	0	0	0	0	0	0	0	0	0	0	0	0.02	0	0	0	20.5	14	17.3	18.2	72	0	1018	1785	7.82	8.71	1.82	0.23
2011	3	0	0	0	0	0	0	0	0	0	0	0	0	0	0	0	0	0.11	0	0	0	19.1	13.5	16.3	17.7	67	2	1020	3249	7.59	7.98	1.94	0.37
2011	4	0	0	0	0	0.01	0	0	0	0	0.01	0.13	0.14	0	0	0	0	0.32	0.2	0	0	27.4	19.2	23.3	21.4	65	6	1014	3025	7.33	6.69	2.3	0.38
2011	5	0.07	2.18	2.09	0.49	23.44	5.25	8.77	11.37	0.04	0.03	5.76	8.58	0.86	0.32	0	1.65	1.14	1.96	0.66	0	29.5	22.5	26	24.4	72	5	1009	8467	7.47	7.19	2.39	0.27
2011	6	0.07	1.91	4.82	0.53	33.86	107.58	11.87	37	1.19	0	10.37	29.66	2.43	1.75	0.12	2.79	0.06	0.39	0.76	0.01	33.3	25.9	29.6	28	76	13	1005	7299	7.39	7.26	1.9	0.26
2011	7	0.28	1.27	2.68	0.6	57.84	126.43	9.17	3.55	3.42	0	6.31	23.57	1.75	0	0.31	1.93	0.04	0.1	1.78	0	33.8	26.1	30	28.4	72	8	1004	7724	7.61	7.36	1.85	0.28
2011	8	0	0	0	0	1.14	8.62	0.41	0	0.41	0	0.19	6.47	0	0	0	0	2.9	3.43	0.4	0	34.6	26.2	30.4	28.4	61	0	1004	2278	7.73	7.02	1.73	0.37
2011	9	0	0	0	0	0.03	0.48	3.46	0	0.03	0	0.06	1.38	0	0	0	0	1.01	2.18	0	0	33.2	25.5	29.3	27.7	66	6	1008	1784	7.71	7.39	1.58	0.18
2011	10	0	0	0	0	0	1.89	0.15	0.11	0	0	0.26	0	0	0	0	0.01	0	0.3	0.05	0	27.2	20	23.6	22	64	0	1016	3332	7.85	9.06	2.74	0.36
2011	11	0	0	0	0	0	0.02	0	0	0	0	0	0	0	0	0	0	0.06	0.04	0	0	25.5	19	22.3	21.3	64	2	1017	1931	7.69	8.13	1.43	0.3
2011	12	0	0	0	0	0	0	0	0	0	0	0	0	0	0	0	0	0	0.01	0	0	18.6	10.3	14.5	16.5	51	0	1022	1347	7.8	8.76	2.03	0.31
2012	1	0	0	0	0	0	0	0	0	0	0	0	0	0	0	0	0	0	0	0	0	14.4	9.5	12	16.3	79	1	1021	1567	7.71	8.93	2.41	0.22
2012	2	0	0	0	0	0	0	0	0	0	0	0	0	0	0	0	0	0.02	0	0	0	16.9	11.6	14.2	17.1	72	1	1018	1651	7.78	8.93	2.2	0.3
2012	3	0	0	0	0	0	0	0	0	0	0	0	0	0	0	0	0	0.02	0.14	0	0	21.3	15.5	18.4	19	81	1	1016	2842	7.7	9.21	2.64	0.35
2012	4	0	0.23	0.44	0.02	202.54	0.05	32.19	0.17	0	0.07	1.2	14.11	1.19	0	0.01	0.1	0.01	1.71	0.04	0.02	26.6	20.8	23.7	22.8	82	12	1011	4846	7.74	8.41	2.07	0.36
2012	5	0.92	7.27	15.71	6.3	59.87	259.63	41.01	18.75	0.31	0	4.5	8.84	4.38	4.55	0.55	2.24	0.54	0.19	0.21	0	32.1	25	28.5	27	79	5	1007	9247	7.49	6.94	1.98	0.29
2012	6	0.31	3.66	8.34	3.45	27.39	152.35	32.13	22.29	2.84	0	3.8	9.02	2.4	0.28	0.66	7.17	0.52	0.03	0.71	0.08	32.5	25.5	29	27.7	80	10	1002	16823	7.41	6.92	1.81	0.13
2012	7	0.1	0.72	3.04	0.76	16.57	58.52	1.5	2.34	1.61	0	1.48	9.74	1.05	0.02	0.14	1.56	0.13	0.13	1.36	0	33.2	26.2	29.7	28.5	77	4	1005	11992	7.46	6.69	1.86	0.14
2012	8	0	1.36	6.19	2.93	18.77	121.9	23.2	10.99	1.65	0	1	7.55	0.02	0	0.4	1.76	0	0.22	2.18	0.12	33.8	26.2	30	28.4	72	5	1004	11454	7.5	6.9	2.13	0.1
2012	9	0	0	0.02	0	3.44	26.31	0.02	0.13	1.01	0	1.06	2.8	0	0	0.01	0	0.88	2.58	1.87	0	31.5	24	27.7	26	67	3	1011	4445	7.67	6.93	1.74	0.12
2012	10	0	0	0	0	0	2.06	0	0	0	0	0.08	0.01	0	0	0	0	0.11	20.73	0.03	0	29.7	21.5	25.6	23.5	68	7	1015	2735	7.63	6.96	1.25	0.13
2012	11	0	0	0	0	0	0	0	0	0	0	0.05	0	0	0	0	0	0.06	0.99	0	0	22.7	17.3	20	20.1	75	3	1017	3497	7.6	7.67	1.43	0.18
2012	12	0	0	0	0	0	0	0	0	0	0	0	0	0	0	0	0	0.01	0	0	0	18.1	12.2	15.2	17.4	75	1	1020	3232	7.73	8.55	1.13	0.19
2013	1	0	0	0	0	0	0	0	0	0	0	0	0	0	0	0	0	0.02	0	0	0	18	11.5	14.7	16.9	71	0	1022	2489	7.79	8.71	1.1	0.23
2013	2	0	0	0	0	0	0	0	0	0	0	0	0	0	0	0	0	0.02	0	0	0	21.1	15.1	18.1	18.7	81	0	1018	2009	7.64	7.96	1.21	0.22
2013	3	0	0	0	0	0	0	0	0	0	0.01	0	0	0	0	0	0	0.12	0.38	0	0	24.4	17.5	20.9	20.3	74	1	1016	2851	7.62	7.29	1.04	0.18
2013	4	0	0	0	0	3.25	0	2.44	0	0	0.12	0.02	0.37	0.01	0	0.01	0.01	0.03	0.23	0.01	0	24.5	19.3	21.9	21.6	78	5	1012	5834	7.51	7.5	1.6	0.17
2013	5	0.15	2.48	3.93	4.06	14.06	43.43	31.12	9.91	1.23	0	4.66	12.42	1.59	1.29	0.45	2.78	0.06	0.16	0.89	0	29.7	23.7	26.7	25.7	79	5	1008	11655	7.36	6.6	1.71	0.13
2013	6	3.84	13.17	47.96	12.62	40.86	571.61	62.44	87.64	3.84	0	253.85	4.8	4.31	0.69	0.73	32.95	1.21	0.12	0.41	0.22	32.6	26	29.3	28.2	71	4	1004	9647	7.19	6.26	1.64	0.11
2013	7	0.07	0.43	1.2	0.2	17.95	46.02	0.76	0.36	2.47	0	6.62	8.84	0.76	0	0.07	0.02	1.37	2.36	0.84	0	32.9	25.6	29.3	27.7	72	6	1006	5835	7.53	6.65	1.46	0.13
2013	8	0	0.1	1.37	0.27	11.06	65.45	1.21	0.2	0.33	0	3.79	4.08	0	0	0.31	0.56	0.59	1.54	1.63	0.04	33.2	26.4	29.8	28.7	69	4	1007	9252	7.46	6.58	1.29	0.17
2013	9	0	0	0.14	0	1.95	45.58	0.48	0	0.5	0	3.54	2	0	0	0.23	0.37	0	0.1	1.31	0	32.1	24.9	28.5	27	66	8	1009	8326	7.36	6.86	1.2	0.17
2013	10	0	0	0	0	0.15	8.06	0	0	0.01	0	0.69	0.01	0	0	0	0	0	1.87	0.14	0.01	29.3	22.6	26	24.5	55	0	1013	3059	7.32	7.33	0.86	0.18
